# Supplementary material for: Wearable Nocturnal Autonomic and Sleep Biomarkers for Predicting Next-Day Headache and Identifying Nociplastic Pain in Patients with Migraine
Source: J Clin Med. 2026 May 15;15(10):3802. doi: 10.3390/jcm15103802 (PMC13206900; doi:10.3390/jcm15103802)
Supplement: Supplementary file 1 [file jcm-15-03802-s001.zip]

Archive with 1 entries (1 files):
- jcm-4251016-SI.pdf
